# Supplementary material for: Differential protein profiling as a potential multi-marker approach for TSE diagnosis
Source: BMC Infect Dis. 2009 Nov 27;9:188. doi: 10.1186/1471-2334-9-188 (PMC2794872; doi:10.1186/1471-2334-9-188)
Supplement: Additional file 4 — Optimisation of SELDI conditions. Sheet 1, Optimising experiments - Traces from instrument illustrating the effects of concentration and laser power on the resolution of peaks. Sheet 2, Aliquots - Replication of one sample over array. Sheet 3, Biomarker Wizard - Visualisation by Biomarker Wizard (Mann -Whitney analysis) of primary experiments. [file 1471-2334-9-188-S4.XLS]

## Sheet: optimising experiments
																				20-30kDa
Example of optimisation results
scoring system
	Quality of peaks		Range of intensity	Baseline		Resolution				array type	laser	dilution	sample		2-10kDa	10-20	20-30	30>									low laser
1	high quantity of peaks		top peak value	f	flat	a	well defined	A	1020018830	WCX2	220	1:5	ME7HIPPO Sup2		1 20 a f	2 20 b f	2 0.7 b										1:5
2	medium quantity of peaks			b	bumpy	w	wide peak base	B	1020018830	WCX2	220	1:10	ME7HIPPO Sup2		1 10 a f	2 7.5 b f	3 0.2 w
3	low quantity of peaks							C	1020018830	WCX2	220	1:15	ME7HIPPO Sup2		1 20 a f	2 12.5 b f	not good
								D	1020018830	WCX2	220	1:20	ME7HIPPO Sup2		1 6 b	2 2 b f	not good										1:10
								E	1020018830	WCX2	220	1:25	ME7HIPPO Sup2		1 6 b	2 2 b f	not good
								F	1020018830	WCX2	220	1:30	ME7HIPPO Sup2		1 6 b	2.3 b f	not good
								G	1020018830	WCX2	220	1:35	ME7HIPPO Sup2		1 6 b	2.3 b f	not good										1:15
								H	1020018830	WCX2	220	1:40	ME7HIPPO Sup2		1 6 b	2 1.5 b f	not good
								A	1020018830	WCX2	260	1:5	ME7HIPPO Sup2		wide	2 40 w	2 4 w	wide but not bad
								B	1020018830	WCX2	260	1:10	ME7HIPPO Sup2		wide	2 20	2 1 w	wide but not bad									1:20
								C	1020018830	WCX2	260	1:15	ME7HIPPO Sup2		wide	2 10 w	2 1 w
								D	1020018830	WCX2	260	1:20	ME7HIPPO Sup2		wide	2 4 w	2 0.5 w
								E	1020018830	WCX2	260	1:25	ME7HIPPO Sup2		wide	2 6 w	not good										1:25
								F	1020018830	WCX2	260	1:30	ME7HIPPO Sup2		wide	2 4 w	not good
								G	1020018830	WCX2	260	1:35	ME7HIPPO Sup2		wide	2 3 w	not good
								H	1020018830	WCX2	260	1:40	ME7HIPPO Sup2		wide	2 2 w	not good										1:30
																											1:35
																											1:40
																											high laser
																											1:5
																											1:10
																											1:15
																											1:20
																											1:25
																											1:30
																											1:35
																											1:40
Range	2-10kDa									10-20kDa
																				>30kDa
																		low laser								low laser
							low laser											1:5								1:5
							1:5
																		1:10								1:10
							1:10
																		1:15								1:15
							1:15
																		1:20								1:20
							1:20
																		1:25								1:25
							1:25
																		1:30								1:30
							1:30
																		1:35								1:35
							1:35
																		1:40								1:40
							1:40											high laser								high laser
							high laser											1:5								1:5
							1:5
																		1:10								1:10
							1:10
																		1:15								1:15
							1:15
																		1:20								1:20
							1:20
																		1:25								1:25
							1:25
																		1:30								1:30
							1:30
																		1:35								1:35
							1:35
																		1:40								1:40
							1:40

## Sheet: Aliquots
WCX S1 aliquots 1-8 on one chip (failure of machine on aliquots 9-16)
	Sum of Intensity	Spectrum#
m/z	Peak#	1	2	3	4	5	6	7	8	Grand Total	Average	SD	CV%	CV average
2936.01	1	18.1716	15.4307	14.8029	11.9813	14.1511	15.786	16.8465	14.7954	121.966	15.2457	1.84013	12.0698	12.0698
3365.02	2	32.2538	36.6054	27.3794	27.1873	29.0611	31.3283	29.0834	33.3987	246.297	30.7872	3.24191	10.5301	10.5301
4279.21	3	15.1016	18.625	14.263	14.3671	18.4936	15.5196	14.078	18.0565	128.504	16.063	1.99002	12.3888	12.3888
4754.4	4	26.6268	27.3084	26.4024	32.424	34.4943	28.9255	25.128	24.3774	225.687	28.2109	3.55641	12.6065	12.6065
4970.63	5	45.5186	53.0372	35.5528	41.5329	50.0728	41.1982	41.2494	55.0837	363.246	45.4057	6.7692	14.9083	14.9083
8552.61	6	57.9673	72.9391	47.7153	57.099	64.1512	52.3761	53.032	61.9862	467.266	58.4083	7.91442	13.5502	13.5502
9900.4	7	26.6059	32.5266	31.1708	33.6753	33.8716	26.7823	28.1544	26.014	238.801	29.8501	3.3218	11.1283	11.1283
12122	8	25.7907	20.7535	29.7384	27.7639	27.1999	23.5753	19.4791	21.5984	195.899	24.4874	3.69495	15.0892	15.0892
14809.8	9	15.9727	15.7643	12.2523	17.0629	16.5071	18.3702	18.3274	14.0673	128.324	16.0405	2.07864	12.9587	12.9587
15840.5	10	11.6423	13.7273	13.962	13.9645	13.8974	13.6047	14.8536	12.0689	107.721	13.4651	1.06714	7.92526	7.92526
16782.4	11	4.36482	3.45549	4.65717	4.76794	4.66062	5.07407	6.29948	3.62008	36.8997	4.61246	0.884173	19.1692	19.1692
22148.9	12	2.26318	2.19886	2.96704	2.46788	2.8686	2.86372	2.40108	2.30553	20.3359	2.54199	0.30882	12.1488	12.1488
39255.5	13	0.191108	0.107017	0.234637	0.166968	0.176999	0.174355	0.176769	0.102412	1.33027	0.166283	0.0433771	26.0863	26.0863
66046.4	14	0.204734	0.194098	0.310219	0.219509	0.20579	0.202908	0.256395		1.59365	0.227665	0.0417354	18.3319	18.3319
	Grand Total	282.675	312.673	261.408	284.681	309.812	275.781	269.365	287.474	2283.87
														14.2065
39kDa peak is not clear at a very low bumpy baseline
SAX/Q10 low laser aliquots 1-16 (laser 195)
	Sum of Intensity	Spectrum#
m/z	Peak#	1	2	3	4	5	6	7	8	9	10	11	12	13	14	15	16	Grand Total	Average	SD	CV%	CV average
3207.46	1	34.5347	43.4967	43.3798	48.463	43.4935	47.0788	51.0562	38.3207	47.728	49.3644	48.2377	48.0362	40.5579	36.121	54.7786	41.5205	716.168	44.7605	5.57286	12.4504	12.4504
4964.52	2	21.1465	27.8692	26.6244	36.7212	20.4858	27.0513	33.2604	29.0192	32.954	26.8115	42.2797	29.2028	20.6166	11.0192	38.6282	36.4144	460.105	28.7565	7.99912	27.8167	27.8167
5324.24	3	14.0505	21.0797	20.461	26.2311	21.5408	25.109	31.6916	21.211	22.2877	23.0519	26.2171	21.1332	15.0827	13.1027	28.1248	22.6219	352.997	22.0623	4.98873	22.612	22.612
6142.08	4	9.7094	10.4079	9.54799	12.3345	10.6266	10.3452	11.8478	10.2093	11.728	10.8155	17.1228	11.8071	10.6382	9.57246	13.4715	10.6518	180.836	11.3022	1.88782	16.703	16.703
6670.3	5	4.26186	14.8661	12.3757	13.1276	12.1448	8.70576	10.4928	7.50068	6.34555	8.52716	4.38429	6.52824	8.04367	5.7427	8.03238	5.84652	136.926	8.55786	3.20112	37.4057	37.4057
7306.98	6	5.92182	8.25241	6.45175	8.82423	8.69836	12.8513	10.3333	5.78104	6.28906	8.60244	7.86459	8.64654	8.84449	5.40514	11.4937	6.01552	130.276	8.14223	2.14233	26.3113	26.3113
8363	7	26.5697	28.4257	34.5199	27.1338	25.6067	27.4565	24.9825	24.2327	29.1781	31.5116	28.8197	29.7759	26.2563	26.4297	28.9436	24.9052	444.748	27.7967	2.67913	9.6383	9.6383
10479.1	8	5.14943	7.97313	8.73315	7.69004	8.56036	7.76472	10.5002	8.07093	7.32891	8.94877	7.62741	7.99693	7.23945	6.7329	8.94541	6.3813	125.643	7.85269	1.21725	15.5011	15.5011
14055.5	9	7.52801	7.31364	3.75256	8.79623	10.1857	11.8791	4.82401	5.1358	5.73922	6.64221	5.53439	7.24165	10.2351	6.02319	7.34199	4.29042	112.463	7.02895	2.29642	32.6709	32.6709
16734.7	10	26.9122	33.198	33.3021	28.1522	30.2855	26.5654	26.6198	25.9568	28.0827	30.7663	23.9446	31.0558	29.6969	31.9159	29.372	24.7318	460.558	28.7849	2.87592	9.99106	9.99106
22087.9	11	1.54732	1.65389	1.47339	1.72101	1.88271	1.59792	2.61429	1.30949	1.34252	1.9924	1.60812	1.70305	1.61275	1.18188	1.45085	1.40021	26.0918	1.63074	0.334908	20.5372	20.5372
24799.4	12	1.23516	1.08749	0.761769	0.992297	1.20506	0.904031	0.68927	1.00047	1.10676	0.80342	0.563884	1.23865	1.288	1.18032	0.974003	0.862487	15.8931	0.993317	0.215886	21.7339	21.7339
42560.5	13	0.835859	0.554589	0.556951	0.457885	0.425822	0.294549	0.258598	0.483156	0.559423	0.426008	0.229052	0.696724	0.906024	0.714062	0.592183	0.450975	8.44186	0.527616	0.192798	36.5413	36.5413
	Grand Total	159.402	206.178	201.94	220.645	195.142	207.604	219.171	178.231	200.67	208.264	214.433	205.063	181.018	155.141	232.149	186.093	3171.15
																						22.301
SAX/Q10 mid laser aliquots 1-16			*(laser 220)
	Sum of Intensity	Spectrum#
m/z	Peak#	1	2	3	4	5	6	7	8	9	10	11	12	13	14	15	16	Grand Total	Average	SD	CV%	CV average
5338.17	1	27.8858	30.9983	33.3153	27.3694	22.9287	17.7417	29.1748	28.7768	22.089	23.0389	31.4914	28.6577	31.0975	36.6723	38.0097	25.9331	455.18	28.4488	5.34672	18.7942	18.7942
8381.78	2	47.0877	56.2916	54.7311	47.4011	43.4846	45.6015	42.0211	47.1338	40.6578	44.6121	62.6123	49.676	54.4518	55.61	57.7265	44.1616	793.261	49.5788	6.47353	13.0571	13.0571
10373.8	3	23.8242	30.5995	21.1267	25.5796	25.1835	26.2371	25.8606	25.0004	15.9066	26.8322	31.1337	24.7595	30.3296	29.0585	26.4284	27.3802	415.24	25.9525	3.76096	14.4917	14.4917
10501.9	4	22.754	32.9463	28.5176	25.5186	23.2793	24.6391	25.9872	24.1904	17.8197	25.3173	29.7412	27.1885	31.3208	29.1181	35.7618	26.4281	430.528	26.908	4.32817	16.0851	16.0851
14092.7	5	21.1432	27.1582	27.9525	27.044	37.274	23.2277	28.9314	20.9975	31.8404	28.3824	19.5308	36.0108	41.2054	53.4533	21.7211	23.1207	468.993	29.3121	9.00392	30.7174	30.7174
16776	6	77.581	90.329	84.7436	77.7847	72.3159	74.489	80.7835	79.8677	77.8643	75.3722	99.138	84.5923	91.6386	86.6855	88.5009	74.7145	1316.4	82.275	7.48718	9.10019	9.10019
20727.4	7	4.55422	3.30049	2.57972	3.60883	4.93913	3.30342	4.11526	3.43075	2.86695	3.96609	2.98869	4.09463	3.79016	3.6869	2.54077	4.20948	57.9755	3.62347	0.684822	18.8996	18.8996
22148.3	8	5.49752	10.235	9.07913	7.91564	6.79336	4.92923	6.59983	6.53409	7.74475	7.80662	7.20721	9.32878	9.85475	8.89301	13.4173	7.60766	129.444	8.09024	2.05798	25.4378	25.4378
24882.4	9	4.67348	4.49897	4.05049	5.78566	5.37128	5.06907	5.57191	5.03844	6.35757	5.1028	4.37798	5.12529	5.80984	4.97101	3.61268	6.1538	81.5703	5.09814	0.746651	14.6456	14.6456
28694.7	10	4.32116	3.48986	3.52865	5.15596	5.64773	4.11554	5.65544	4.06553	6.93686	3.91893	4.96725	3.00031	1.55566	1.68298	2.39107	3.50147	63.9344	3.9959	1.46383	36.6333	36.6333
42736.8	11	3.35678	2.49017	2.01562	3.93864	4.72653	3.98951	4.48273	3.40511	5.29044	3.55995	3.54732	3.65595	2.2763	2.29162	1.96151	3.28609	54.2743	3.39214	0.985727	29.0591	29.0591
66098.4	12	1.34995	1.93332	1.84755	1.71692	1.88271	1.77463	2.4303	1.62537	1.72895	1.93917	1.85658	2.19365	2.64311	2.01695	1.75262	1.8923	30.5841	1.9115	0.307361	16.0795	16.0795
	Grand Total	244.029	294.271	273.488	258.819	253.827	235.118	261.614	250.066	237.103	249.849	298.593	278.283	305.974	314.14	293.824	248.389	4297.39
																						20.25
SAX/Q10 high laser aliquots 1-16			*(laser 250)
	Sum of Intensity	Spectrum#
m/z	Peak#	1	2	3	4	5	6	7	8	9	10	11	12	13	14	15	16	Grand Total	Average	SD	CV%
8794.11	1	15.3204	13.4808	13.1427	8.35316	9.28912	11.4327	7.54537	10.4793	9.8131	9.7453	12.1669	11.8784	12.3785	20.1885	15.7399	7.59519	188.549	11.7843	42.9937	364.837
10733.6	2	29.5746	29.3116	25.2773	16.3006	16.7449	23.0593	14.0052	22.489	12.9814	19.2827	26.254	20.1313	27.1492	28.6864	23.2578	13.6407	348.146	21.7591	79.3572	364.708
12148.1	3	15.7723	16.128	16.242	14.2536	13.888	17.8645	12.9784	17.9313	11.6459	14.6618	15.8235	15.1606	20.4619	18.2004	15.217	14.9524	251.181	15.6988	57.1515	364.049
13839.9	4	10.5096	14.4844	15.0027	12.0267	13.3695	9.85148	10.5804	13.141	9.0847	11.6353	7.52003	12.7578	8.74859	11.9642	14.1573	17.1032	191.937	11.9961	43.712	364.387
14384.2	5	40.9041	47.8409	52.095	32.6122	35.7836	44.2565	28.506	50.865	35.5743	38.6901	36.0769	47.13	55.576	62.849	48.5673	30.4101	687.737	42.9836	156.66	364.465
15437.8	6	21.6019	27.9685	25.8218	24.5736	25.9655	27.0178	24.3483	29.95	20.9325	23.1573	19.3699	28.2852	27.7274	27.9129	29.7152	26.0078	410.355	25.6472	93.3544	363.994
17018.8	7	64.4956	74.6456	72.187	47.9998	51.2712	64.507	44.673	81.532	50.2789	55.2139	66.5783	67.0491	73.4901	81.4809	74.0306	44.8016	1014.23	63.3897	230.941	364.32
20914.4	8	13.2361	9.14358	8.05739	11.2534	13.2838	10.6625	12.1631	13.832	6.98554	9.81235	7.55657	13.2791	9.44041	10.6361	8.77645	11.616	169.734	10.6084	38.6519	364.352
22332.6	9	18.8223	31.8658	26.7276	26.0315	21.7513	19.9951	21.9385	34.2624	19.9498	22.5939	20.4004	30.6264	28.6046	25.17	35.8329	20.5768	405.149	25.3218	92.2751	364.409
24984.9	10	16.3626	14.1743	14.7089	19.8626	16.8943	18.171	17.2192	23.6071	16.9716	14.2527	11.7664	16.4704	15.5206	16.4517	12.7834	17.1767	262.394	16.3996	59.7234	364.176
28340	11	13.1924	10.809	14.6676	16.7331	17.8165	15.6358	17.0632	19.7266	18.5986	12.7375	11.8942	8.62199	4.61098	4.88534	8.33505	11.998	207.326	12.9579	47.3556	365.458
33644.1	12	2.50656	5.22575	3.09267	4.09378	3.34284	2.83065	4.48564	4.2513	3.03558	4.84163	3.25774	4.14249	4.03874	4.8153	5.39244	2.59766	61.9508	3.87192	14.1154	364.558
42708.7	13	11.4063	8.84559	10.2121	15.8573	15.6004	15.3628	14.8082	18.2567	13.6395	11.5427	8.91332	10.584	7.82114	8.01879	8.34249	11.238	190.449	11.9031	43.42	364.78
47233.5	14	3.24801	2.70762	1.96371	3.6478	3.9027	4.88763	3.61985	4.369	2.85536	3.37406	3.00049	2.66011	2.92325	3.03902	2.31537	2.72096	51.2349	3.20218	11.6723	364.511
66045.5	15	6.11894	7.27851	7.50845	8.31213	7.13816	7.77552	7.97061	10.7608	5.39296	6.47471	6.48662	8.54291	9.49607	7.42941	7.01231	6.18693	119.885	7.49282	27.2903	364.22
	Grand Total	283.072	313.91	306.707	261.911	266.042	293.31	241.905	355.454	237.74	258.016	257.065	297.32	307.987	331.728	309.475	238.622	4560.26

## Sheet: Biomarker Wizard
Biiomarker Wizard readouts
Hippocampus Experiment 3
WCX Supernatant 2 Hippocampus
Experiment 4 EZ 256 Cerebellum S1 low mass					13 clusters not significant
